# Supplementary material for: Poly (Amidehydrazide) Hydrogel Particles for Removal of Cu2+ and Cd2+ Ions from Water
Source: Gels. 2021 Aug 12;7(3):121. doi: 10.3390/gels7030121 (PMC8395747; doi:10.3390/gels7030121)
Supplement: Supplementary file 1 [file gels-07-00121-s001.zip]

Archive with 1 entries (1 files):
- gels-1307580-SI.pdf
